# Supplementary material for: The contagiousness of memes: containing the spread of COVID-19 conspiracy theories in a forensic psychiatric hospital
Source: BJPsych Bull. 2020 Nov 13:1–7. doi: 10.1192/bjb.2020.120 (PMC7711333; doi:10.1192/bjb.2020.120)
Supplement: Supplementary file 1 [file S2056469420001205sup.zip]

Archive with 2 entries (2 files):
- S2056469420001205sup001.docx
- S2056469420001205sup002.pdf
